# Supplementary material for: The effectiveness of a web-based intervention for Japanese adults with problem drinking: An online randomized controlled trial
Source: Addict Behav Rep. 2021 Dec 14;15:100400. doi: 10.1016/j.abrep.2021.100400 (PMC8717418; doi:10.1016/j.abrep.2021.100400)
Supplement: Supplementary data 2 [file mmc2.zip]

Archive with 1 entries (1 files):
- analysis_output.html
