# Supplementary material for: The effectiveness of a web-based intervention for Japanese adults with problem drinking: An online randomized controlled trial
Source: Addict Behav Rep. 2021 Dec 14;15:100400. doi: 10.1016/j.abrep.2021.100400 (PMC8717418; doi:10.1016/j.abrep.2021.100400)
Supplement: Supplementary data 3 [file mmc3.zip › analysis_code.Rmd]

---
title: "output"
author: "Toshitaka Hamamura"
date: "12/20/2021"
output:
  html_document:
    toc: true
    toc_float: true
    number_sections: true
---

```{r setup, eval=TRUE, include=TRUE, message=FALSE, warning=FALSE}
knitr::opts_chunk$set(echo = TRUE)
```

# Cleaning the data
```{r cleaning, eval=TRUE, include=TRUE, message=FALSE, warning=FALSE}
#load('RData/cleaning_ppa.RData')
main <- read.csv("data/20180814_raw_main.csv")
# name variables ----
main$condition <- factor(main$condition,
                      levels = c(1,2),
                      labels = c("Intervention","Waitlist"))
main$time <- factor(main$time,
                 levels = c(1,2,3,4),
                 labels =  c("baseline","one_month","two_months","six_months"))
main$sex <- factor(main$sex,
                levels = c(1,2),
                labels = c("men","women"))
# modify ----
main$ddq_mon[which(main$ddq_mon=='30+')] <- '30'
main$ddq_tue[which(main$ddq_tue=='30+')] <- '30'
main$ddq_wed[which(main$ddq_wed=='30+')] <- '30'
main$ddq_thu[which(main$ddq_thu=='30+')] <- '30'
main$ddq_fri[which(main$ddq_fri=='30+')] <- '30'
main$ddq_sat[which(main$ddq_sat=='30+')] <- '30'
main$ddq_sun[which(main$ddq_sun=='30+')] <- '30'
main$most_drink[which(main$most_drink=='30+')] <- '30'
# add_variables ---- 
main$ddf_mon <- ifelse(main$ddq_mon>=1,main$ddf_mon <- 1,main$ddf_mon <- 0)
main$ddf_tue <- ifelse(main$ddq_tue>=1,main$ddf_tue <- 1,main$ddf_tue <- 0)
main$ddf_wed <- ifelse(main$ddq_wed>=1,main$ddf_wed <- 1,main$ddf_wed <- 0)
main$ddf_thu <- ifelse(main$ddq_thu>=1,main$ddf_thu <- 1,main$ddf_thu <- 0)
main$ddf_fri <- ifelse(main$ddq_fri>=1,main$ddf_fri <- 1,main$ddf_fri <- 0)
main$ddf_sat <- ifelse(main$ddq_sat>=1,main$ddf_sat <- 1,main$ddf_sat <- 0)
main$ddf_sun <- ifelse(main$ddq_sun>=1,main$ddf_sun <- 1,main$ddf_sun <- 0)
# make_numeric ----
num_col <- c("id", "age", "height", "weight",
             "ae1", "ae2", "ae3", "ae4", "ae5", "ae6", "ae7", "ae8", "ae9", "ae10",
             "ae11", "ae12", "ae13", "ae14", "ae15", "ae16", "ae17", "ae18", "ae19", "ae20", 
             "audit1", "audit2", "audit3", "audit4", "audit5", "audit6", "audit7", "audit8", "audit9", "audit10",
             "most_drink", "ddq_mon", "ddq_tue", "ddq_wed", "ddq_thu", "ddq_fri", "ddq_sat", "ddq_sun",
             "consq_rltnshp", "consq_health", "consq_satisf", "consq_famly", "consq_work", "consq_finance")
main[num_col] <- sapply(main[num_col], as.numeric)
# convert audit3 to the standard item response ----
main$audit3[main$audit3==3] <- 2
main$audit3[main$audit3==4 | main$audit3==5] <- 3
main$audit3[main$audit3==6] <- 4
# sum_variables ----
main$ae_positive <- rowSums(main[c("ae1", "ae3", "ae5", "ae8", "ae10", "ae11", "ae12", "ae15", "ae17", "ae19")])
main$ae_negative <- rowSums(main[c("ae2", "ae4", "ae6", "ae7", "ae9", "ae13", "ae14", "ae16", "ae18", "ae20")])
main$ddq <- main$ddq_mon + main$ddq_tue + main$ddq_wed + main$ddq_thu + main$ddq_fri + main$ddq_sat + main$ddq_sun
main$ddf <- main$ddf_mon + main$ddf_tue + main$ddf_wed + main$ddf_thu + main$ddf_fri + main$ddf_sat + main$ddf_sun
main$audit <- rowSums(main[c("audit1","audit2","audit3","audit4","audit5","audit6","audit7","audit8","audit9","audit10")])#audit score
main$consq <- main$consq_rltnshp + main$consq_health + main$consq_satisf + main$consq_famly + main$consq_work + main$consq_finance
# delete_rows ----
df <- main # 651 participants
df <- df[-which(df$valid_user==9),] #drop out before allocation: 1476 -> 1439 (37 responses)
df <- df[!df$id %in% c(1:24,121:126),]# invalid entries: test responses: 1439 -> 1397 (42 responses)
df <- df[-which(df$valid_response==9 & df$id %in% c(160, 207, 334, 554, 560, 605)),] #invalid  entries: other (1397 -> 1388 = 9 responses, 591 participants left) 
id_audit <- df$id[which(df$audit<8 & df$time=="baseline")] # audit < 8 
df <- df[-which(df$id %in% id_audit),] # audit < 8, 1388 -> 1278 (110 responses, 45 participants )
# add_NA_in_dataframe ----
df <- df[order(df$time),]
df <- df[order(df$id),]
d <- df # for scale reliability
w <- reshape(df[, c("ae_negative", "ae_positive", "age", "audit", "condition", 
                    "consq", "ddf", "ddq", "id", "most_drink", "sex", "time")],
             v.names = c("audit", "consq","ddf", "ddq", "most_drink"),
             timevar = "time",
             idvar = "id",
             direction = "wide")
w$audit_baseline <- w$audit.baseline
w <- subset(w, select = c(id, condition, age, sex, ae_positive, ae_negative, audit_baseline, audit.baseline, audit.one_month, audit.two_months, audit.six_months, ddq.baseline, ddq.one_month, ddq.two_months, ddq.six_months, ddf.baseline, ddf.one_month, ddf.two_months, ddf.six_months, most_drink.baseline, most_drink.one_month, most_drink.two_months, most_drink.six_months, consq.baseline, consq.one_month, consq.two_months, consq.six_months))
# long_format ----
df <- reshape(w[, c("ae_negative", "ae_positive", "age", "audit_baseline", "condition", "id", "sex", 
                    "audit.baseline", "consq.baseline", "ddf.baseline", "ddq.baseline", "most_drink.baseline",
                    "audit.one_month", "consq.one_month", "ddf.one_month", "ddq.one_month", "most_drink.one_month",
                    "audit.two_months", "consq.two_months", "ddf.two_months", "ddq.two_months", "most_drink.two_months",
                    "audit.six_months", "consq.six_months", "ddf.six_months", "ddq.six_months", "most_drink.six_months")],
              varying = c("audit.baseline", "consq.baseline", "ddf.baseline", "ddq.baseline", "most_drink.baseline",
                          "audit.one_month", "consq.one_month", "ddf.one_month", "ddq.one_month", "most_drink.one_month",
                          "audit.two_months", "consq.two_months", "ddf.two_months", "ddq.two_months", "most_drink.two_months",
                          "audit.six_months", "consq.six_months", "ddf.six_months", "ddq.six_months", "most_drink.six_months"),
              v.names = c("audit", "consq", "ddf", "ddq", "most_drink"),
              timevar = "time",
              idvar = "id",
              direction = "long")
df$time <- factor(df$time,
                  levels = c(1,2,3,4),
                  labels =  c("baseline","one_month","two_months","six_months"))
df <- subset(df, select = c(id, condition, time, age, sex, ae_positive, ae_negative, audit, audit_baseline, ddq, ddf, most_drink, consq))
# Weekly abstinent days ----

d$dfd <- 7-d$ddf
# factor ----
w$sex <- as.factor(w$sex)
df$ddq_log <- log(df$ddq+1)
df$dfd <- 7-df$ddf
df$dfd_log <- log(df$dfd+1)
df$most_drink_log <- log(df$most_drink+1)
df$consq_log <- log(df$consq+1)
# median_split ----
df_high_audit <- df[which(df$audit_baseline<median(df$audit_baseline, na.rm = TRUE)),]
df_low_audit <- df[which(df$audit_baseline>=median(df$audit_baseline, na.rm = TRUE)),]
df_high_paoe <- df[which(df$ae_positive<median(df$ae_positive)),]
df_low_paoe <- df[which(df$ae_positive>=median(df$ae_positive)),]
df_high_naoe <- df[which(df$ae_negative<median(df$ae_negative)),]
df_low_naoe <- df[which(df$ae_negative>=median(df$ae_negative)),]
```
# Power analysis
```{r power_analysis, eval=TRUE, include=TRUE}
library(pwr)
pwr.anova.test(k = 2, n = , f = 0.1, sig.level = 0.05, power = 0.80)
```

# Attrition
```{r fig1, eval=TRUE, include=TRUE, message=FALSE, warning=FALSE}
library(dplyr)
library(janitor)
knitr::kable(length(d$id[which(d$time=="baseline")]), caption = "Number of participants at baseline (5 more participants enrolled but missing)") # delete
knitr::kable(length(w$id)/1250*100, caption = "Includesion rate")
knitr::kable(w %>% tabyl(sex), digits = 4)
# attrition ----
knitr::kable(table(d$time), digits = 4, caption = "Responses at each time point")
knitr::kable(table(d$time)/table(df$time), digits = 4, caption = "Response rates at each time point")
knitr::kable(table(d$condition, d$time), digits = 4, caption = "Responses in each condition and time. (5 responses are missing at the baseline.)") 
knitr::kable(table(d$condition, d$time)/table(df$condition, df$time), digits = 4, caption = "Response rates in each condition and time.")
knitr::kable(table(df$condition, df$time) - table(d$condition, d$time), caption = "Figure 1: Lost to follow-up") # 5 responses are missing at the baseline
knitr::kable(1- table(d$condition, d$time)/table(df$condition, df$time), digits = 4, caption = "Figure 1: Lost to follow-up (%)")
# demographc_differencs ----
w$missing <- 0
w$missing[which(is.na(w$ddq.one_month))] <- 1
w$missing[which(is.na(w$ddq.two_month))] <- 1
w$missing[which(is.na(w$ddq.six_months))] <- 1
fit_miss <- manova(cbind(w$sex, w$age) ~ w$missing)
summary(fit_miss, test = "Wilks")
summary.aov(fit_miss)
## eta_squared_sex ----
0.132/(0.132+133.861)
## eta_squared_age ----
1816/(1816+58299)
```

# Descriptive statistics
```{r descriptive_statistics, eval=TRUE, include=TRUE, message=FALSE, warning=FALSE}
library(dplyr)
library(tidyr)
id <- d %>% 
  mutate(time = factor(time, labels = c("Baseline","One-month follow-up","Two-month follow-up","Six-month follow-up")))
id_outcome <- id %>% 
  mutate(condition = factor(condition, labels = c("Intervention", "Waitlist")))
# audit_baseline ----
id_audit <- id_outcome %>%
  group_by(condition, time) %>%
  summarise(n = n(),
            Mean = mean(audit),
            SD = sd(audit),
            Median = median(audit)
            )
knitr::kable(id_audit, digits = 2, caption = "AUDIT")
# ae_positive ----
id_ae_positive <- id_outcome %>%
  group_by(condition) %>%
  summarise(n = n(),
            Mean = mean(ae_positive),
            SD = sd(ae_positive),
            Median = median(ae_positive)
            )
knitr::kable(id_ae_positive, digits = 2, caption = "Positive AOE")
# ae_negative ----
id_ae_negative <- id_outcome %>%
  group_by(condition) %>%
  summarise(n = n(),
            Mean = mean(ae_negative),
            SD = sd(ae_negative),
            Median = median(ae_negative)
            )
knitr::kable(id_ae_negative, digits = 2, caption = "Negative AOE")
# drinking_quantity ----
id_ddq <- id_outcome %>%
  group_by(condition, time) %>%
  summarise(n = n(),
            Mean = mean(ddq),
            SD = sd(ddq),
            Median = median(ddq)
            )
knitr::kable(id_ddq, digits = 2, caption = "Weekly drinking quantity")
# Weekly abstinent days ----
id_dfd <- id_outcome %>%
  group_by(condition, time) %>%
  summarise(n = n(),
            Mean = mean(dfd),
            SD = sd(dfd),
            Median = median(dfd)
            )
knitr::kable(id_dfd, digits = 2, caption = "Weekly abstinent days")
# most_drink ----
id_most_drink <- id_outcome %>%
  group_by(condition, time) %>%
  summarise(n = n(),
            Mean = mean(most_drink),
            SD = sd(most_drink),
            Median = median(most_drink)
            )
knitr::kable(id_most_drink, digits = 2, caption = "Largest drinking quantity in one day")
# consq ----
id_consq <- id_outcome %>%
  group_by(condition, time) %>%
  summarise(n = n(),
            Mean = mean(consq),
            SD = sd(consq),
            Median = median(consq)
            )
knitr::kable(id_consq, digits = 2, caption = "Alcohol-related consequences")
```

# Visualization
```{r graphs, eval=TRUE, include=TRUE}
library(dplyr)
library(tidyr)
library(ggplot2)
# set_up ----
id <- d %>% 
  mutate(time = factor(time, labels = c("1_baseline","2_one_month","3_two_months","4_six_months")))
id_outcome <- id %>% 
  mutate(condition = factor(condition, labels = c("Intervention", "Waitlist")))
id_ddq <- id_outcome %>%
  group_by(condition, time) %>%
  summarise(n = n(),
            mean = mean(ddq),
            sd = sd(ddq),
            se = sd/sqrt(n)
            )
# box_plot ----
ggplot(df, aes(x = time, y = ddq, fill = condition)) + 
  theme_classic() + 
  geom_boxplot() + 
  labs(x = "Time", y = "Weekly drinking quantity") + 
  scale_x_discrete(labels = c('Baseline','One Month','Two Months', 'Six Months')) + 
  scale_y_continuous(minor_breaks = seq(0, 108, 10), breaks = seq(0, 108, 10)) + 
  scale_fill_manual(values = c("white", "darkgray")) + 
  theme(
      legend.text = element_text(size = 12),
    axis.title.x = element_text(size = 15),
    axis.text.x = element_text(size = 12),
    axis.title = element_text(size = 15),
    legend.title = element_blank(),
    legend.justification=c(1.9,-0.1),
    legend.position=c(1.2,0.8)
    ) + 
  expand_limits(y=108:0) 
```

# Scale reliability
```{r reliability, include=TRUE, eval=TRUE, message=FALSE, echo=FALSE}
library(psych)
library(lavaan)
library(semTools)
# set_up ----
d_t0 <- d[which(d$time=="baseline"),]
d_t1 <- d[which(d$time=="one_month"),]
d_t2 <- d[which(d$time=="two_months"),]
d_t3 <- d[which(d$time=="six_months"),]
# AUDIT ----
mod_audit0 <- 'audit_baseline =~ audit1 + audit2 + audit3 + audit4 + audit5 + audit6 + audit7 + audit8 + audit9 + audit10'
fit_audit0 <- lavaan::cfa(mod_audit0, data=d_t0,
                           std.lv=T, ordered=T, estimator='WLSMV')
semTools::reliability(fit_audit0)
# AOE ----
mod_aep <- 'aoe_positive =~ ae1 + ae3 + ae5 + ae8 + ae10 + ae11 + ae12 + ae15 + ae17 + ae19'
fit_aep <- cfa(mod_aep, data=d,
               std.lv=T, missing = 'direct', estimator='MLR')
semTools::reliability(fit_aep)
mod_aen <- 'aoe_negative =~ ae2 + ae4 + ae6 + ae7 + ae9 + ae13 + ae14 + ae16 + ae18 + ae20'
fit_aen <- cfa(mod_aen, data=d,
               std.lv=T, missing = 'direct', estimator='MLR')
reliability(fit_aen)
# drinking_quantity ----
## baseline ----
mod_ddq <- 'drinking_quantity_baseline =~ ddq_mon + ddq_tue + ddq_wed + ddq_thu + ddq_fri + ddq_sat + ddq_sun'
fit_ddq_t0 <- lavaan::cfa(mod_ddq, data=d_t0,
                         std.lv=T, missing = 'direct', estimator='MLR')
semTools::reliability(fit_ddq_t0)
## one-month_follow-up ----
mod_ddq <- 'drinking_quantity_one_month =~ ddq_mon + ddq_tue + ddq_wed + ddq_thu + ddq_fri + ddq_sat + ddq_sun'
fit_ddq_t1 <- lavaan::cfa(mod_ddq, data=d_t1,
                          std.lv=T, missing = 'direct', estimator='MLR')
semTools::reliability(fit_ddq_t1)
## two-month_follow-up ----
mod_ddq <- 'drinking_quantity_two_month =~ ddq_mon + ddq_tue + ddq_wed + ddq_thu + ddq_fri + ddq_sat + ddq_sun'
fit_ddq_t2 <- lavaan::cfa(mod_ddq, data=d_t2,
                          std.lv=T, missing = 'direct', estimator='MLR')
semTools::reliability(fit_ddq_t2)
## six-month_follow-up ----
mod_ddq <- 'drinking_quantity_six_month =~ ddq_mon + ddq_tue + ddq_wed + ddq_thu + ddq_fri + ddq_sat + ddq_sun'
fit_ddq_t3 <- lavaan::cfa(mod_ddq, data=d_t3,
                          std.lv=T, missing = 'direct', estimator='MLR')
semTools::reliability(fit_ddq_t3)
#  Weekly abstinent days ----
## baseline ----
mod_ddf_t0 <- 'abstinent_days_baseline =~ ddf_mon + ddf_tue + ddf_wed + ddf_thu + ddf_fri + ddf_sat + ddf_sun'
fit_ddf_t0 <- lavaan::cfa(mod_ddf_t0, data=d_t0,
                          std.lv=T, ordered=T, estimator='WLSMV')
semTools::reliability(fit_ddf_t0)
## one-month_follow-up ----
mod_ddf_t1 <- 'abstinent_days_one_month =~ ddf_mon + ddf_tue + ddf_wed + ddf_thu + ddf_fri + ddf_sat + ddf_sun'
fit_ddf_t1 <- lavaan::cfa(mod_ddf_t1, data=d_t1,
                          std.lv=T, ordered=T, estimator='WLSMV')
semTools::reliability(fit_ddf_t1)
## two-month_follow-up ----
mod_ddf_t2 <- 'abstinent_days_two_month =~ ddf_mon + ddf_tue + ddf_wed + ddf_thu + ddf_fri + ddf_sat + ddf_sun'
fit_ddf_t2 <- lavaan::cfa(mod_ddf_t2, data=d_t2,
                          std.lv=T, ordered=T, estimator='WLSMV')
semTools::reliability(fit_ddf_t2)
## six-month_follow-up ----
mod_ddf_t3 <- 'abstinent_days_six_month =~ ddf_mon + ddf_tue + ddf_wed + ddf_thu + ddf_fri + ddf_sat + ddf_sun'
fit_ddf_t3 <- lavaan::cfa(mod_ddf_t3, data=d_t3,
                          std.lv=T, ordered=T, estimator='WLSMV')
semTools::reliability(fit_ddf_t3)
# consq ----
## baseline ----
mod_consq_t0 <- 'consq_baseline =~ consq_rltnshp + consq_health + consq_satisf + consq_famly + consq_work + consq_finance'
fit_consq_t0 <- lavaan::cfa(mod_consq_t0, data=d_t0,
                          std.lv=T, ordered=T, estimator='WLSMV')
semTools::reliability(fit_consq_t0)
## one-month_follow-up ----
mod_consq_t1 <- 'consq_one_month =~ consq_rltnshp + consq_health + consq_satisf + consq_famly + consq_work + consq_finance'
fit_consq_t1 <- lavaan::cfa(mod_consq_t1, data=d_t1,
                          std.lv=T, ordered=T, estimator='WLSMV')
semTools::reliability(fit_consq_t1)
## two-month_follow-up ----
mod_consq_t2 <- 'consq_two_month =~ consq_rltnshp + consq_health + consq_satisf + consq_famly + consq_work + consq_finance'
fit_consq_t2 <- lavaan::cfa(mod_consq_t2, data=d_t2,
                          std.lv=T, ordered=T, estimator='WLSMV')
semTools::reliability(fit_consq_t2)
## six-month_follow-up ----
mod_consq_t3 <- 'consq_six_month =~ consq_rltnshp + consq_health + consq_satisf + consq_famly + consq_work + consq_finance'
fit_consq_t3 <- lavaan::cfa(mod_consq_t3, data=d_t3,
                          std.lv=T, ordered=T, estimator='WLSMV')
semTools::reliability(fit_consq_t3)
```

# Intervention effects
```{r effects, include=TRUE, eval=TRUE, message=FALSE, echo=FALSE}
library(nlme)
# weekly_drinking_quantity ----
fit_ddq_log2 <- lme(fixed = ddq_log ~ condition*time,
                random = ~ time|id,
                data = df,
                method="ML", control=lmeControl(returnObject=TRUE), na.action = na.omit)
qqnorm(resid(fit_ddq_log2)); qqline(resid(fit_ddq_log2), col = 2, lwd=2, lty=2)
fixedEf_ddq_log <- as.data.frame(coef(summary(fit_ddq_log2)))
sd_base <- sd(df$ddq_log[which(df$time=="baseline")], na.rm = TRUE)
fixedEf_ddq_log$cohen_d <- (fixedEf_ddq_log$Value)/sd_base
v = (fixedEf_ddq_log$Std.Error^2)*((1/sd_base)^2)
SE = sqrt(v)
fixedEf_ddq_log$LCL_d <- fixedEf_ddq_log$cohen_d - 1.96*SE
fixedEf_ddq_log$UCL_d <- fixedEf_ddq_log$cohen_d + 1.96*SE
round(fixedEf_ddq_log[, 5:7], 3)
knitr::kable(fixedEf_ddq_log, digits = 3, caption = "Weekly drinking quantity")
# weekly_abstinent_days ----
fit_dfd_log2 <- lme(fixed = dfd_log ~ condition*time,
                    random = ~ time|id,
                    data = df,
                    method="ML", control=lmeControl(returnObject=TRUE), na.action = na.omit)
qqnorm(resid(fit_dfd_log2)); qqline(resid(fit_dfd_log2), col = 2, lwd=2, lty=2)
fixedEf_dfd_log <- as.data.frame(coef(summary(fit_dfd_log2)))
sd_base <- sd(df$dfd_log[which(df$time=="baseline")], na.rm = TRUE)
fixedEf_dfd_log$cohen_d <- (fixedEf_dfd_log$Value)/sd_base
v = (fixedEf_dfd_log$Std.Error^2)*((1/sd_base)^2)
SE = sqrt(v)
fixedEf_dfd_log$LCL_d <- fixedEf_dfd_log$cohen_d - 1.96*SE
fixedEf_dfd_log$UCL_d <- fixedEf_dfd_log$cohen_d + 1.96*SE
round(fixedEf_dfd_log[, 5:7], 3)
knitr::kable(fixedEf_dfd_log, digits = 3, caption = "Weekly drinking frequency")

# largest_drinking_in_one_day ----
fit_most_drink_log2 <- lme(fixed = most_drink_log ~ condition*time,
                    random = ~ time|id,
                    data = df,
                    method="ML", control=lmeControl(returnObject=TRUE), na.action = na.omit)
qqnorm(resid(fit_most_drink_log2)); qqline(resid(fit_most_drink_log2), col = 2, lwd=2, lty=2)
fixedEf_most_drink_log <- as.data.frame(coef(summary(fit_most_drink_log2)))
sd_base <- sd(df$most_drink_log[which(df$time=="baseline")], na.rm = TRUE)
fixedEf_most_drink_log$cohen_d <- (fixedEf_most_drink_log$Value)/sd_base
v = (fixedEf_most_drink_log$Std.Error^2)*((1/sd_base)^2)
SE = sqrt(v)
fixedEf_most_drink_log$LCL_d <- fixedEf_most_drink_log$cohen_d - 1.96*SE
fixedEf_most_drink_log$UCL_d <- fixedEf_most_drink_log$cohen_d + 1.96*SE
round(fixedEf_most_drink_log[, 5:7], 3)
knitr::kable(fixedEf_most_drink_log, digits = 3, caption = "Largested drinking quantity in one day")

# alcohol-related_consequences----
fit_consq_log2 <- lme(fixed = consq_log ~ condition*time,
                    random = ~ time|id,
                    data = df,
                    method="ML", control=lmeControl(returnObject=TRUE), na.action = na.omit)
qqnorm(resid(fit_consq_log2)); qqline(resid(fit_consq_log2), col = 2, lwd=2, lty=2)
fixedEf_consq_log <- as.data.frame(coef(summary(fit_consq_log2)))
sd_base <- sd(df$consq_log[which(df$time=="baseline")], na.rm = TRUE)
fixedEf_consq_log$cohen_d <- (fixedEf_consq_log$Value)/sd_base
v = (fixedEf_consq_log$Std.Error^2)*((1/sd_base)^2)
SE = sqrt(v)
fixedEf_consq_log$LCL_d <- fixedEf_consq_log$cohen_d - 1.96*SE
fixedEf_consq_log$UCL_d <- fixedEf_consq_log$cohen_d + 1.96*SE
round(fixedEf_consq_log[, 5:7], 3)
knitr::kable(fixedEf_consq_log, digits = 3, caption = "Alcohol-related consequences")
```

# Moderation analysis
```{r moderation, include=TRUE, eval=TRUE, message=FALSE, echo=FALSE}
library(nlme)
# drinking_quantity ----
## moderation_audit ----
fit_ddq_log_audit3 <- lme(fixed = ddq_log ~ condition*time+condition*audit_baseline+time*audit_baseline,
                      random = ~ time|id,
                      data = df,
                      method="ML", control=lmeControl(returnObject=TRUE), na.action = na.omit)
fit_ddq_log_audit4 <- lme(fixed = ddq_log ~ condition*time*audit_baseline,
                random = ~ time|id,
                data = df,
                method="ML", control=lmeControl(returnObject=TRUE), na.action = na.omit)
qqnorm(resid(fit_ddq_log_audit4)); qqline(resid(fit_ddq_log_audit4), col = 2, lwd=2, lty=2)
mc_ddq_log_audit <- as.data.frame(anova(fit_ddq_log_audit3, fit_ddq_log_audit4)[2:9])
knitr::kable(mc_ddq_log_audit, digits = 3, caption = "Moderation of AUDIT on weekly drinking quantity")
## moderation_positive_alcohol_expectancies ----
fit_ddq_log_ae_positive3 <- lme(fixed = ddq_log ~ condition*time+condition*ae_positive+time*ae_positive,
                            random = ~ time|id,
                            data = df,
                            method="ML", control=lmeControl(returnObject=TRUE), na.action = na.omit)
fit_ddq_log_ae_positive4 <- lme(fixed = ddq_log ~ condition*time*ae_positive,
     
                                                 random = ~ time|id,
                      data = df,
                      method="ML", control=lmeControl(returnObject=TRUE), na.action = na.omit)
qqnorm(resid(fit_ddq_log_ae_positive4)); qqline(resid(fit_ddq_log_ae_positive4), col = 2, lwd=2, lty=2)
mc_ddq_log_paoe <- as.data.frame(anova(fit_ddq_log_ae_positive3, fit_ddq_log_ae_positive4)[2:9])
knitr::kable(mc_ddq_log_paoe, digits = 3, caption = "Moderation of positive AOE on weekly drinking quantity")
## moderation_negative_alcohol_expectancies ----
fit_ddq_log_ae_negative3 <- lme(fixed = ddq_log ~ condition*time+condition*ae_negative+time*ae_negative,
                            random = ~ time|id,
                            data = df,
                            method="ML", control=lmeControl(returnObject=TRUE), na.action = na.omit)
fit_ddq_log_ae_negative4 <- lme(fixed = ddq_log ~ condition*time*ae_negative,
                      random = ~ time|id,
                      data = df,
                      method="ML", control=lmeControl(returnObject=TRUE), na.action = na.omit)
qqnorm(resid(fit_ddq_log_ae_negative4)); qqline(resid(fit_ddq_log_ae_negative4), col = 2, lwd=2, lty=2)
mc_ddq_log_naoe <- as.data.frame(anova(fit_ddq_log_ae_negative3, fit_ddq_log_ae_negative4)[2:9])
knitr::kable(mc_ddq_log_naoe, digits = 3, caption = "Moderation of negative AOE on weekly drinking quantity")

# weekly_abstinent_days ----
## moderation_audit ----
fit_dfd_log_audit3 <- lme(fixed = dfd_log ~ condition*time+condition*audit_baseline+time*audit_baseline,
                      random = ~ time|id,
                      data = df,
                      method="ML", control=lmeControl(returnObject=TRUE), na.action = na.omit)
fit_dfd_log_audit4 <- lme(fixed = dfd_log ~ condition*time*audit_baseline,
                      random = ~ time|id,
                      data = df,
                      method="ML", control=lmeControl(returnObject=TRUE), na.action = na.omit)
qqnorm(resid(fit_dfd_log_audit4)); qqline(resid(fit_dfd_log_audit4), col = 2, lwd=2, lty=2)
mc_dfd_log_audit <- as.data.frame(anova(fit_dfd_log_audit3, fit_dfd_log_audit4)[2:9])
knitr::kable(mc_dfd_log_audit, digits = 3, caption = "Moderation of AUDIT on weekly drinking frequency")
## moderation_positive_alcohol_expectancies ----
fit_dfd_log_ae_positive3 <- lme(fixed = dfd_log ~ condition*time+condition*ae_positive+time*ae_positive,
                            random = ~ time|id,
                            data = df,
                            method="ML", control=lmeControl(returnObject=TRUE), na.action = na.omit)
fit_dfd_log_ae_positive4 <- lme(fixed = dfd_log ~ condition*time*ae_positive,
                            random = ~ time|id,
                            data = df,
                            method="ML", control=lmeControl(returnObject=TRUE), na.action = na.omit)
qqnorm(resid(fit_dfd_log_ae_positive4)); qqline(resid(fit_dfd_log_ae_positive4), col = 2, lwd=2, lty=2)
mc_dfd_log_paoe <- as.data.frame(anova(fit_dfd_log_ae_positive3, fit_dfd_log_ae_positive4)[2:9])
knitr::kable(mc_dfd_log_paoe, digits = 3, caption = "Moderation of Positive AOE on weekly drinking frequency")
## moderation_negative_alcohol_expectancies ----
fit_dfd_log_ae_negative3 <- lme(fixed = dfd_log ~ condition*time+condition*ae_negative+time*ae_negative,
                            random = ~ time|id,
                            data = df,
                            method="ML", control=lmeControl(returnObject=TRUE), na.action = na.omit)
fit_dfd_log_ae_negative4 <- lme(fixed = dfd_log ~ condition*time*ae_negative,
                            random = ~ time|id,
                            data = df,
                            method="ML", control=lmeControl(returnObject=TRUE), na.action = na.omit)
qqnorm(resid(fit_dfd_log_ae_negative4)); qqline(resid(fit_dfd_log_ae_negative4), col = 2, lwd=2, lty=2)
mc_dfd_log_naoe <- as.data.frame(anova(fit_dfd_log_ae_negative3, fit_dfd_log_ae_negative4)[2:9])
knitr::kable(mc_dfd_log_naoe, digits = 3, caption = "Moderation of Negative AOE on weekly drinking frequency")

# largest_drinking_in_one_day ----
## moderation_audit ----
fit_most_drink_log_audit3 <- lme(fixed = most_drink_log ~ condition*time+condition*audit_baseline+time*audit_baseline,
                      random = ~ time|id,
                      data = df,
                      method="ML", control=lmeControl(returnObject=TRUE), na.action = na.omit)
fit_most_drink_log_audit4 <- lme(fixed = most_drink_log ~ condition*time*audit_baseline,
                      random = ~ time|id,
                      data = df,
                      method="ML", control=lmeControl(returnObject=TRUE), na.action = na.omit)
qqnorm(resid(fit_most_drink_log_audit4)); qqline(resid(fit_most_drink_log_audit4), col = 2, lwd=2, lty=2)
mc_most_drink_log_audit <- as.data.frame(anova(fit_most_drink_log_audit3, fit_most_drink_log_audit4)[2:9])
knitr::kable(mc_most_drink_log_audit, digits = 3, caption = "Moderation of AUDIT on largest drinking quantity in one day")
## moderation_positive_alcohol_expectancies ----
fit_most_drink_log_ae_positive3 <- lme(fixed = most_drink_log ~ condition*time+condition*ae_positive+time*ae_positive,
                            random = ~ time|id,
                            data = df,
                            method="ML", control=lmeControl(returnObject=TRUE), na.action = na.omit)
fit_most_drink_log_ae_positive4 <- lme(fixed = most_drink_log ~ condition*time*ae_positive,
                            random = ~ time|id,
                            data = df,
                            method="ML", control=lmeControl(returnObject=TRUE), na.action = na.omit)
qqnorm(resid(fit_most_drink_log_ae_positive4)); qqline(resid(fit_most_drink_log_ae_positive4), col = 2, lwd=2, lty=2)
mc_most_drink_log_paoe <- as.data.frame(anova(fit_most_drink_log_ae_positive3, fit_most_drink_log_ae_positive4)[2:9])
knitr::kable(mc_most_drink_log_paoe, digits = 3, caption = "Moderation of Positive AOE on largest drinking quantity in one day")
## moderation_negative_alcohol_expectancies ----
fit_most_drink_log_ae_negative3 <- lme(fixed = most_drink_log ~ condition*time+condition*ae_negative+time*ae_negative,
                            random = ~ time|id,
                            data = df,
                            method="ML", control=lmeControl(returnObject=TRUE), na.action = na.omit)
fit_most_drink_log_ae_negative4 <- lme(fixed = most_drink_log ~ condition*time*ae_negative,
                            random = ~ time|id,
                            data = df,
                            method="ML", control=lmeControl(returnObject=TRUE), na.action = na.omit)
qqnorm(resid(fit_most_drink_log_ae_negative4)); qqline(resid(fit_most_drink_log_ae_negative4), col = 2, lwd=2, lty=2)
mc_most_drink_log_naoe <- as.data.frame(anova(fit_most_drink_log_ae_negative3, fit_most_drink_log_ae_negative4)[2:9])
knitr::kable(mc_most_drink_log_naoe, digits = 3, caption = "Moderation of Negative AOE on largest drinking quantity in one day")

# alcohol-related_consequences----
## moderation_audit ----
fit_consq_log_audit3 <- lme(fixed = consq_log ~ condition*time+condition*audit_baseline+time*audit_baseline,
                      random = ~ time|id,
                      data = df,
                      method="ML", control=lmeControl(returnObject=TRUE), na.action = na.omit)
fit_consq_log_audit4 <- lme(fixed = consq_log ~ condition*time*audit_baseline,
                      random = ~ time|id,
                      data = df,
                      method="ML", control=lmeControl(returnObject=TRUE), na.action = na.omit)
qqnorm(resid(fit_consq_log_audit4)); qqline(resid(fit_consq_log_audit4), col = 2, lwd=2, lty=2)
mc_consq_log_audit <- as.data.frame(anova(fit_consq_log_audit3, fit_consq_log_audit4)[2:9])
knitr::kable(mc_consq_log_audit, digits = 3, caption = "Moderation of AUDIT on alcohol-related consequences")
## moderation_positive_alcohol_expectancies ----
fit_consq_log_ae_positive3 <- lme(fixed = consq_log ~ condition*time+condition*ae_positive+time*ae_positive,
                            random = ~ time|id,
                            data = df,
                            method="ML", control=lmeControl(returnObject=TRUE), na.action = na.omit)
fit_consq_log_ae_positive4 <- lme(fixed = consq_log ~ condition*time*ae_positive,
                            random = ~ time|id,
                            data = df,
                            method="ML", control=lmeControl(returnObject=TRUE), na.action = na.omit)
qqnorm(resid(fit_consq_log_ae_positive4)); qqline(resid(fit_consq_log_ae_positive4), col = 2, lwd=2, lty=2)
mc_consq_log_paoe <- as.data.frame(anova(fit_consq_log_ae_positive3, fit_consq_log_ae_positive4)[2:9])
knitr::kable(mc_consq_log_paoe, digits = 3, caption = "Moderation of Positive AOE on alcohol-related consequences")
### high_paoe ----
fit_consq_log_high_paoe <- lme(fixed = consq_log ~ condition*time,
                               random = ~ time|id,
                               data = df_high_paoe,
                               method="ML", control=lmeControl(returnObject=TRUE), na.action = na.omit)
qqnorm(resid(fit_consq_log_high_paoe)); qqline(resid(fit_consq_log_high_paoe), col = 2, lwd=2, lty=2)
fixedEf_consq_log_high_paoe <- as.data.frame(coef(summary(fit_consq_log_high_paoe)))
sd_consq_log_high_paoe_base <- sd(df_high_paoe$consq_log[which(df$time=="baseline")], na.rm = TRUE)
fixedEf_consq_log_high_paoe$cohen_d <- (fixedEf_consq_log_high_paoe$Value)/sd_consq_log_high_paoe_base
v_consq_log_high_aoe = (fixedEf_consq_log_high_paoe$Std.Error^2)*((1/sd_consq_log_high_paoe_base)^2)
SE_consq_log_high_aoe = sqrt(v_consq_log_high_aoe)
fixedEf_consq_log_high_paoe$LCL_d <- fixedEf_consq_log_high_paoe$cohen_d - 1.96*SE_consq_log_high_aoe
fixedEf_consq_log_high_paoe$UCL_d <- fixedEf_consq_log_high_paoe$cohen_d + 1.96*SE_consq_log_high_aoe
knitr::kable(fixedEf_consq_log_high_paoe, digits = 3, caption = "Condition x Time interaction effects on alcohol-related consequences among high positive AOE")

### low_paoe ----
fit_consq_log_low_paoe <- lme(fixed = consq_log ~ condition*time,
                              random = ~ time|id,
                              data = df_low_paoe,
                              method="ML", control=lmeControl(returnObject=TRUE), na.action = na.omit)
qqnorm(resid(fit_consq_log_low_paoe)); qqline(resid(fit_consq_log_low_paoe), col = 2, lwd=2, lty=2)
fixedEf_consq_log_low_paoe <- as.data.frame(coef(summary(fit_consq_log_low_paoe)))
sd_consq_log_low_paoe_base <- sd(df_low_paoe$consq_log[which(df$time=="baseline")], na.rm = TRUE)
fixedEf_consq_log_low_paoe$cohen_d <- (fixedEf_consq_log_low_paoe$Value)/sd_consq_log_low_paoe_base
v_consq_log_low_aoe = (fixedEf_consq_log_low_paoe$Std.Error^2)*((1/sd_consq_log_low_paoe_base)^2)
SE_consq_log_low_aoe = sqrt(v_consq_log_low_aoe)
fixedEf_consq_log_low_paoe$LCL_d <- fixedEf_consq_log_low_paoe$cohen_d - 1.96*SE_consq_log_low_aoe
fixedEf_consq_log_low_paoe$UCL_d <- fixedEf_consq_log_low_paoe$cohen_d + 1.96*SE_consq_log_low_aoe
knitr::kable(fixedEf_consq_log_low_paoe, digits = 3, caption = "Condition x Time interaction effects on alcohol-related consequences among low positive AOE")

## moderation_negative_alcohol_expectancies ----
fit_consq_log_ae_negative3 <- lme(fixed = consq_log ~ condition*time+condition*ae_negative+time*ae_negative,
                            random = ~ time|id,
                            data = df,
                            method="ML", control=lmeControl(returnObject=TRUE), na.action = na.omit)
fit_consq_log_ae_negative4 <- lme(fixed = consq_log ~ condition*time*ae_negative,
                            random = ~ time|id,
                            data = df,
                            method="ML", control=lmeControl(returnObject=TRUE), na.action = na.omit)
qqnorm(resid(fit_consq_log_ae_negative4)); qqline(resid(fit_consq_log_ae_negative4), col = 2, lwd=2, lty=2)
mc_consq_log_naoe <- as.data.frame(anova(fit_consq_log_ae_negative3, fit_consq_log_ae_negative4)[2:9])
knitr::kable(mc_consq_log_naoe, digits = 3, caption = "Moderation of Negative AOE on alcohol-related consequences")
```
